# Supplementary material for: Evaluation of the Pathogenic Potential of Escherichia coli Strains Isolated from Eye Infections
Source: Microorganisms. 2022 May 25;10(6):1084. doi: 10.3390/microorganisms10061084 (PMC9229993; doi:10.3390/microorganisms10061084)
Supplement: Supplementary file 1 [file microorganisms-10-01084-s001.zip]

Archive with 1 entries (1 files):
- microorganisms-1715729-supplementary.pdf
